# Supplementary material for: Mitochondrial Genome of Abramis brama orientalis Reveals Dominant Role of Natural Selection over Mutation Pressure in Shaping Codon Usage Bias in Leuciscinae Fishes
Source: Animals (Basel). 2026 Apr 3;16(7):1102. doi: 10.3390/ani16071102 (PMC13072302; doi:10.3390/ani16071102)
Supplement: Supplementary file 1 [file animals-16-01102-s001.zip › Table S1.xlsx]

## Sheet: Sheet1
Table S1. The best partitioning scheme selected by ModelFinder for mitochondrial genes.
Subset partitions		Best model
BI	P1: (atp6_codon1)	GTR+F+I+G4
	P2: (atp6_codon2)	GTR+F+I+G4
	P3: (atp6_codon3)	GTR+F+I+G4
	P4: (atp8_codon1)	K2P+I+G4
	P5: (atp8_codon2)	K2P+I+G4
	P6: (atp8_codon3,nad1_codon3,nad2_codon3,nad4_codon3)	GTR+F+I+G4
	P7: (cox1_codon1,cox3_codon1,nad6_codon1,nad6_codon2)	GTR+F+I+G4
	P8: (cox1_codon2,cox2_codon2,cox3_codon2,cytb_codon2, nad1_codon2,nad2_codon2,nad3_codon2,nad4L_codon2, nad4_codon2,nad5_codon2)	GTR+F+I+G4
	P9: (cox1_codon3,cox2_codon3,cox3_codon3,cytb_codon3, nad3_codon3,nad4L_codon3,nad5_codon3)	GTR+F+I+G4
	P10: (cox2_codon1,cytb_codon1,nad1_codon1,nad2_codon1, nad3_codon1,nad4L_codon1,nad4_codon1)	GTR+F+I+G4
	P11: (nad5_codon1)	HKY+F+I+G4
	P12: (nad6_codon3)	GTR+F+I+G4
ML	P1: (atp6_codon1)	TIM3+F+G4
	P2: (atp6_codon2)	TIM3+F+I+G4
	P3: (atp6_codon3)	GTR+F+R3
	P4: (atp8_codon1,cox3_codon1,cytb_codon1,nad1_codon1, nad3_codon1,nad4L_codon1)	GTR+F+R3
	P5: (atp8_codon2)	TN+I
	P6: (atp8_codon3)	HKY+F+G4
	P7: (cox1_codon1)	TIM+F+I+R2
	P8: (cox1_codon2)	TIM+F+I+G4
	P9: (cox1_codon3)	TIM3+F+R4
	P10: (cox2_codon1)	TIM3e+I+G4
	P11: (cox2_codon2)	HKY+F+R3
	P12: (cox2_codon3)	TIM2+F+I+G4
	P13: (cox3_codon2)	K3Pu+F+I
	P14: (cox3_codon3)	TIM2+F+I+G4
	P15: (cytb_codon2)	HKY+F+I
	P16: (cytb_codon3)	TIM2+F+R3
	P17: (nad1_codon2)	GTR+F+I
	P18: (nad1_codon3)	GTR+F+I+G4
	P19: (nad2_codon1)	TN+F+G4
	P20: (nad2_codon2)	TIM3+F+I+G4
	P21: (nad2_codon3)	GTR+F+I+G4
	P22: (nad3_codon2)	TIM3+F+I
	P23: (nad3_codon3)	TN+F+G4
	P24: (nad4L_codon2)	K3Pu+I
	P25: (nad4L_codon3)	TIM3+F+I+G4
	P26: (nad4_codon1)	TIM+F+I+R2
	P27: (nad4_codon2)	TIM3+F+R3
	P28: (nad4_codon3)	GTR+F+I+G4
	P29: (nad5_codon1)	HKY+F+I+R2
	P30: (nad5_codon2)	GTR+F+I+G4
	P31: (nad5_codon3)	TIM+F+R3
	P32: (nad6_codon1)	TN+F+G4
	P33: (nad6_codon2)	TIM+F+I+G4
	P34: (nad6_codon3)	TIM2+F+R3
