# Supplementary material for: Mitochondrial Genome of Abramis brama orientalis Reveals Dominant Role of Natural Selection over Mutation Pressure in Shaping Codon Usage Bias in Leuciscinae Fishes
Source: Animals (Basel). 2026 Apr 3;16(7):1102. doi: 10.3390/ani16071102 (PMC13072302; doi:10.3390/ani16071102)
Supplement: Supplementary file 1 [file animals-16-01102-s001.zip › Table S2.xlsx]

## Sheet: Sheet1
Table S2. Lengths of PCGs, tRNAs and rRNAs of mitogenomes in 22 Leuciscinae Species
Species	PCGs Length (bp)	tRNAs Length (bp)	rRNAs Length (bp)
Leuciscus oxyrrhis	11415	1570	2650
Leuciscus burdigalensis	11415	1570	2650
Vimba melanops	11412	1564	2649
Scardinius erythrophthalmus	11412	1564	2648
Acanthobrama persidis	11412	1564	2646
Aspiolucius esocinus	11412	1565	2649
Alburnus mossulensis	11412	1565	2649
Pachychilon pictum	11412	1561	2642
Leuciscus idus	11415	1566	2649
Rutilus rutilus	11418	1564	2625
Leuciscus baicalensis	11439	1565	2630
Iberochondrostoma lemmingii	11415	1577	2644
Notemigonus crysoleucas	11424	1566	2648
Alburnus alburnus	11424	1564	2647
Pelecus cultratus	11418	1531	2651
Leuciscus waleckii	11415	1564	2650
Alburnus istanbulensis	11424	1562	2649
Alburnus tarichi	11415	1559	2653
Blicca bjoerkna	11415	1564	2648
Abramis brama	11415	1564	2650
Leucaspius delineatus	11415	1565	2647
Abramis brama orientalis	11415	1561	2654
Abramis brama orientalis(This study)	11496	1564	2604
