# Supplementary material for: Mitochondrial Genome of Abramis brama orientalis Reveals Dominant Role of Natural Selection over Mutation Pressure in Shaping Codon Usage Bias in Leuciscinae Fishes
Source: Animals (Basel). 2026 Apr 3;16(7):1102. doi: 10.3390/ani16071102 (PMC13072302; doi:10.3390/ani16071102)
Supplement: Supplementary file 1 [file animals-16-01102-s001.zip › Table S3.xlsx]

## Sheet: Sheet1
Table S3 The RSCU of 22 Leuciscinae Species.
codon	GCU	GCC	GCA	GCG	UGU	UGC	GAU	GAC	GAA	GAG	UUU	UUC	GGU	GGC	GGA	GGG	CAU	CAC	AUU	AUC	AAA	AAG	UUA	UUG	CUU	CUC	CUA	CUG	AUA	AUG	AAU	AAC	CCU	CCC	CCA	CCG	CAA	CAG	CGU	CGC	CGA	CGG	UCU	UCC	UCA	UCG	AGU	AGC	ACU
Abramis brama	0.68	1.65	1.46	0.21	1.08	0.92	0.72	1.28	1.69	0.31	0.93	1.07	0.55	0.95	1.89	0.61	0.52	1.48	1.43	0.57	1.79	0.21	1.18	0.18	1.25	0.91	2.14	0.34	1.43	0.57	0.81	1.19	0.93	1.01	1.91	0.15	1.76	0.24	0.52	0.57	2.29	0.62	1.19	1.32	1.82	0.25	0.28	1.14	0.69
Abramis brama orientalis	0.71	1.66	1.43	0.2	1	1	0.75	1.25	1.73	0.27	0.92	1.08	0.57	0.92	1.83	0.68	0.52	1.48	1.41	0.59	1.71	0.29	1.2	0.21	1.24	0.91	2.06	0.37	1.39	0.61	0.76	1.24	0.91	1.02	1.88	0.19	1.78	0.22	0.41	0.66	2.28	0.66	1.19	1.32	1.75	0.3	0.3	1.14	0.69
Abramis brama orientalis (This study)	0.73	1.63	1.45	0.19	1.08	0.92	0.76	1.24	1.71	0.29	0.93	1.07	0.56	0.96	1.85	0.63	0.5	1.5	1.39	0.61	1.74	0.26	1.19	0.2	1.22	0.93	2.06	0.39	1.4	0.6	0.75	1.25	0.97	0.97	1.91	0.15	1.78	0.22	0.47	0.62	2.29	0.62	1.22	1.3	1.78	0.31	0.31	1.09	0.68
Acanthobrama persidis	0.68	1.64	1.27	0.4	1.08	0.92	0.66	1.34	1.49	0.51	0.93	1.07	0.5	1.01	1.72	0.76	0.66	1.34	1.37	0.63	1.51	0.49	1.12	0.29	1.24	0.94	1.99	0.42	1.18	0.82	0.8	1.2	0.86	1.1	1.73	0.32	1.64	0.36	0.62	0.62	2	0.77	1.08	1.53	1.73	0.2	0.28	1.18	0.72
Alburnus alburnus	0.59	1.71	1.37	0.33	0.69	1.31	0.65	1.35	1.18	0.82	0.77	1.23	0.66	0.99	1.36	0.99	0.68	1.32	1.34	0.66	1.53	0.47	0.84	0.39	1.23	1.08	1.76	0.69	1.04	0.96	0.68	1.32	0.75	1.3	1.63	0.32	1.52	0.48	0.52	0.73	1.82	0.94	1.14	1.46	1.78	0.2	0.32	1.11	0.71
Alburnus istanbulensis	0.59	1.69	1.36	0.35	0.85	1.15	0.68	1.32	1.38	0.62	0.78	1.22	0.65	0.95	1.52	0.89	0.65	1.35	1.26	0.74	1.38	0.62	1.11	0.25	1.15	1.1	1.8	0.59	1.07	0.93	0.6	1.4	0.83	1.27	1.69	0.22	1.74	0.26	0.42	0.68	1.71	1.19	1.22	1.37	1.71	0.2	0.37	1.13	0.57
Alburnus mossulensis	0.57	1.71	1.3	0.42	0.62	1.38	0.55	1.45	1.19	0.81	0.83	1.17	0.65	1.1	1.31	0.95	0.6	1.4	1.21	0.79	1.48	0.52	0.93	0.37	1.07	1.29	1.5	0.83	0.98	1.02	0.66	1.34	0.8	1.27	1.57	0.36	1.52	0.48	0.42	0.63	1.63	1.32	1.12	1.4	1.65	0.4	0.3	1.12	0.61
Alburnus tarichi	0.56	1.7	1.3	0.45	0.69	1.31	0.54	1.46	1.16	0.84	0.84	1.16	0.65	1.08	1.32	0.95	0.6	1.4	1.23	0.77	1.44	0.56	0.96	0.38	1.08	1.23	1.5	0.85	1.02	0.98	0.64	1.36	0.78	1.34	1.58	0.3	1.56	0.44	0.47	0.62	1.61	1.3	1.18	1.38	1.65	0.38	0.35	1.07	0.6
Aspiolucius esocinus	0.58	1.76	1.2	0.45	0.92	1.08	0.67	1.33	1.21	0.79	0.81	1.19	0.52	1.14	1.2	1.14	0.4	1.6	1.29	0.71	1.46	0.54	1.01	0.31	1.23	0.97	1.73	0.75	1.18	0.82	0.61	1.39	0.69	1.27	1.59	0.45	1.54	0.46	0.47	0.83	1.97	0.73	1.2	1.44	1.51	0.37	0.46	1.02	0.67
Blicca bjoerkna	0.57	1.76	1.45	0.22	1.08	0.92	0.61	1.39	1.55	0.45	0.87	1.13	0.55	0.92	1.84	0.69	0.66	1.34	1.34	0.66	1.82	0.18	1.16	0.19	1.22	0.94	2.11	0.38	1.34	0.66	0.7	1.3	0.86	1.1	1.79	0.24	1.74	0.26	0.52	0.62	2.49	0.36	1.12	1.5	1.7	0.23	0.28	1.18	0.72
Iberochondrostoma lemmingii	0.66	1.59	1.35	0.4	1.04	0.96	0.76	1.24	1.47	0.53	0.97	1.03	0.67	0.96	1.5	0.87	0.64	1.36	1.24	0.76	1.67	0.33	0.88	0.36	1.31	0.88	2	0.58	1.19	0.81	0.75	1.25	0.66	1.16	1.78	0.39	1.49	0.51	0.32	0.75	2.19	0.75	1.13	1.51	1.56	0.38	0.45	0.96	0.78
Leucaspius delineatus	0.57	1.74	1.33	0.36	0.77	1.23	0.63	1.37	1.31	0.69	0.89	1.11	0.69	0.93	1.44	0.93	0.67	1.33	1.35	0.65	1.51	0.49	1.06	0.42	1.21	1.11	1.66	0.53	1.14	0.86	0.95	1.05	0.77	1.33	1.5	0.39	1.39	0.61	0.68	0.62	1.92	0.78	1.17	1.17	1.68	0.46	0.32	1.2	0.67
Leuciscus baicalensis	0.56	1.66	1.32	0.45	0.77	1.23	0.66	1.34	1.06	0.94	0.84	1.16	0.53	1.2	1.37	0.9	0.47	1.53	1.23	0.77	1.38	0.62	1.06	0.33	1.13	1.06	1.65	0.78	1.06	0.94	0.75	1.25	0.54	1.45	1.71	0.3	1.37	0.63	0.57	0.62	1.66	1.14	1.23	1.48	1.52	0.38	0.33	1.07	0.62
Leuciscus burdigalensis	0.58	1.71	1.29	0.42	0.85	1.15	0.6	1.4	1.2	0.8	0.88	1.12	0.52	1.06	1.47	0.95	0.62	1.38	1.34	0.66	1.36	0.64	0.92	0.33	1.26	1.06	1.67	0.75	1.16	0.84	0.74	1.26	0.58	1.46	1.39	0.56	1.52	0.48	0.47	0.79	1.42	1.32	1.41	1.26	1.58	0.35	0.32	1.09	0.67
Leuciscus idus	0.55	1.73	1.39	0.34	1.04	0.96	0.58	1.42	1.27	0.73	0.87	1.13	0.5	1.2	1.54	0.75	0.6	1.4	1.34	0.66	1.51	0.49	1.08	0.27	1.25	0.92	1.88	0.6	1.25	0.75	0.88	1.12	0.6	1.33	1.54	0.53	1.62	0.38	0.53	0.68	1.68	1.11	1.28	1.38	1.73	0.17	0.35	1.09	0.66
Leuciscus oxyrrhis	0.57	1.72	1.3	0.42	0.85	1.15	0.6	1.4	1.22	0.78	0.88	1.12	0.52	1.08	1.45	0.95	0.63	1.37	1.34	0.66	1.36	0.64	0.91	0.34	1.26	1.05	1.67	0.76	1.15	0.85	0.72	1.28	0.58	1.46	1.37	0.58	1.56	0.44	0.42	0.84	1.42	1.32	1.41	1.26	1.58	0.35	0.32	1.09	0.68
Leuciscus waleckii	0.65	1.78	1.17	0.4	0.85	1.15	0.52	1.48	1.09	0.91	0.77	1.23	0.6	1.13	1.34	0.92	0.63	1.37	1.37	0.63	1.48	0.52	0.95	0.37	1.23	1.03	1.65	0.78	1.14	0.86	0.7	1.3	0.64	1.33	1.46	0.58	1.46	0.54	0.63	0.74	1.53	1.11	1.05	1.57	1.54	0.4	0.45	1	0.66
Notemigonus crysoleucas	0.69	1.57	1.55	0.19	0.89	1.11	0.75	1.25	1.32	0.68	0.92	1.08	0.65	0.9	1.57	0.88	0.63	1.37	1.22	0.78	1.7	0.3	1.1	0.25	1.32	0.87	1.91	0.56	1.23	0.77	0.82	1.18	0.87	1.28	1.54	0.3	1.62	0.38	0.37	0.68	2.21	0.74	1.09	1.42	1.78	0.31	0.31	1.09	0.69
Pachychilon pictum	0.8	1.38	1.52	0.3	0.86	1.14	0.64	1.36	1.5	0.5	1.1	0.9	0.75	0.99	1.58	0.68	0.76	1.24	1.46	0.54	1.58	0.42	1.46	0.22	1.33	0.87	1.55	0.56	1.31	0.69	0.91	1.09	1.13	1.11	1.45	0.31	1.65	0.35	0.68	0.83	2.03	0.47	1.25	1.05	1.98	0.29	0.37	1.05	0.89
Pelecus cultratus	0.78	1.53	1.49	0.19	0.89	1.11	0.68	1.32	1.57	0.43	0.91	1.09	0.67	0.8	1.84	0.7	0.79	1.21	1.34	0.66	1.79	0.21	1.34	0.19	1.27	0.78	2.11	0.32	1.39	0.61	0.78	1.22	0.84	1.07	1.85	0.24	1.74	0.26	0.26	0.74	2.58	0.42	1.34	1.07	1.9	0.27	0.29	1.12	0.73
Rutilus rutilus	0.61	1.68	1.42	0.29	1.23	0.77	0.59	1.41	1.33	0.67	0.82	1.18	0.49	1.08	1.73	0.7	0.54	1.46	1.26	0.74	1.69	0.31	1.15	0.28	1.21	0.96	1.86	0.54	1.29	0.71	0.88	1.12	0.8	1.13	1.71	0.35	1.54	0.46	0.52	0.73	2.18	0.57	1.15	1.48	1.62	0.35	0.4	1	0.52
Scardinius erythrophthalmus	0.62	1.69	1.37	0.33	1	1	0.61	1.39	1.27	0.73	0.79	1.21	0.65	0.89	1.64	0.81	0.6	1.4	1.3	0.7	1.4	0.6	0.98	0.31	1.2	1.08	1.8	0.64	1.13	0.87	0.8	1.2	0.95	0.97	1.81	0.26	1.47	0.53	0.42	0.68	2	0.89	1.29	1.26	1.54	0.45	0.35	1.12	0.69
Vimba melanops	0.64	1.7	1.38	0.28	1.15	0.85	0.57	1.43	1.5	0.5	0.87	1.13	0.55	0.96	1.73	0.76	0.6	1.4	1.37	0.63	1.77	0.23	1.17	0.3	1.27	0.91	1.97	0.38	1.27	0.73	0.71	1.29	0.91	1.02	1.8	0.26	1.64	0.36	0.57	0.57	2.18	0.68	1.28	1.28	1.68	0.3	0.3	1.15	0.73
[truncated: 11 more columns]

## Sheet: Sheet2
codon	GCU	GCC	GCA	GCG	UGU	UGC	GAU	GAC	GAA	GAG	UUU	UUC	GGU	GGC	GGA	GGG	CAU	CAC	AUU	AUC	AAA	AAG	UUA	UUG	CUU	CUC	CUA	CUG	AUA	AUG	AAU	AAC	CCU	CCC	CCA	CCG	CAA	CAG	CGU	CGC	CGA	CGG	UCU	UCC	UCA	UCG	AGU	AGC	ACU
Abramis_brama_NC_020356	0.68	1.65	1.46	0.21	1.08	0.92	0.72	1.28	1.69	0.31	0.93	1.07	0.55	0.95	1.89	0.61	0.52	1.48	1.43	0.57	1.79	0.21	1.18	0.18	1.25	0.91	2.14	0.34	1.43	0.57	0.81	1.19	0.93	1.01	1.91	0.15	1.76	0.24	0.52	0.57	2.29	0.62	1.19	1.32	1.82	0.25	0.28	1.14	0.69
Abramis_brama_orientalis_KC894466	0.71	1.66	1.43	0.2	1	1	0.75	1.25	1.73	0.27	0.92	1.08	0.57	0.92	1.83	0.68	0.52	1.48	1.41	0.59	1.71	0.29	1.2	0.21	1.24	0.91	2.06	0.37	1.39	0.61	0.76	1.24	0.91	1.02	1.88	0.19	1.78	0.22	0.41	0.66	2.28	0.66	1.19	1.32	1.75	0.3	0.3	1.14	0.69
Abramis_brama_orientalis_ON123737	0.73	1.63	1.45	0.19	1.08	0.92	0.76	1.24	1.71	0.29	0.93	1.07	0.56	0.96	1.85	0.63	0.5	1.5	1.39	0.61	1.74	0.26	1.19	0.2	1.22	0.93	2.06	0.39	1.4	0.6	0.75	1.25	0.97	0.97	1.91	0.15	1.78	0.22	0.47	0.62	2.29	0.62	1.22	1.3	1.78	0.31	0.31	1.09	0.68
Acanthobrama_persidis_NC_031562	0.68	1.64	1.27	0.4	1.08	0.92	0.66	1.34	1.49	0.51	0.93	1.07	0.5	1.01	1.72	0.76	0.66	1.34	1.37	0.63	1.51	0.49	1.12	0.29	1.24	0.94	1.99	0.42	1.18	0.82	0.8	1.2	0.86	1.1	1.73	0.32	1.64	0.36	0.62	0.62	2	0.77	1.08	1.53	1.73	0.2	0.28	1.18	0.72
Alburnus_alburnus_NC_008659	0.59	1.71	1.37	0.33	0.69	1.31	0.65	1.35	1.18	0.82	0.77	1.23	0.66	0.99	1.36	0.99	0.68	1.32	1.34	0.66	1.53	0.47	0.84	0.39	1.23	1.08	1.76	0.69	1.04	0.96	0.68	1.32	0.75	1.3	1.63	0.32	1.52	0.48	0.52	0.73	1.82	0.94	1.14	1.46	1.78	0.2	0.32	1.11	0.71
Alburnus_istanbulensis_NC_019574	0.59	1.69	1.36	0.35	0.85	1.15	0.68	1.32	1.38	0.62	0.78	1.22	0.65	0.95	1.52	0.89	0.65	1.35	1.26	0.74	1.38	0.62	1.11	0.25	1.15	1.1	1.8	0.59	1.07	0.93	0.6	1.4	0.83	1.27	1.69	0.22	1.74	0.26	0.42	0.68	1.71	1.19	1.22	1.37	1.71	0.2	0.37	1.13	0.57
Alburnus_mossulensis_NC_031573	0.57	1.71	1.3	0.42	0.62	1.38	0.55	1.45	1.19	0.81	0.83	1.17	0.65	1.1	1.31	0.95	0.6	1.4	1.21	0.79	1.48	0.52	0.93	0.37	1.07	1.29	1.5	0.83	0.98	1.02	0.66	1.34	0.8	1.27	1.57	0.36	1.52	0.48	0.42	0.63	1.63	1.32	1.12	1.4	1.65	0.4	0.3	1.12	0.61
Alburnus_tarichi_NC_019575	0.56	1.7	1.3	0.45	0.69	1.31	0.54	1.46	1.16	0.84	0.84	1.16	0.65	1.08	1.32	0.95	0.6	1.4	1.23	0.77	1.44	0.56	0.96	0.38	1.08	1.23	1.5	0.85	1.02	0.98	0.64	1.36	0.78	1.34	1.58	0.3	1.56	0.44	0.47	0.62	1.61	1.3	1.18	1.38	1.65	0.38	0.35	1.07	0.6
Aspiolucius_esocinus_NC_031563	0.58	1.76	1.2	0.45	0.92	1.08	0.67	1.33	1.21	0.79	0.81	1.19	0.52	1.14	1.2	1.14	0.4	1.6	1.29	0.71	1.46	0.54	1.01	0.31	1.23	0.97	1.73	0.75	1.18	0.82	0.61	1.39	0.69	1.27	1.59	0.45	1.54	0.46	0.47	0.83	1.97	0.73	1.2	1.44	1.51	0.37	0.46	1.02	0.67
Blicca_bjoerkna_NC_020355	0.57	1.76	1.45	0.22	1.08	0.92	0.61	1.39	1.55	0.45	0.87	1.13	0.55	0.92	1.84	0.69	0.66	1.34	1.34	0.66	1.82	0.18	1.16	0.19	1.22	0.94	2.11	0.38	1.34	0.66	0.7	1.3	0.86	1.1	1.79	0.24	1.74	0.26	0.52	0.62	2.49	0.36	1.12	1.5	1.7	0.23	0.28	1.18	0.72
Diptychus_maculatus_ON872378	0.85	1.54	1.28	0.33	0.69	1.31	0.42	1.57	1.45	0.55	1.03	0.97	0.58	1.05	1.26	1.11	0.55	1.45	1.28	0.72	1.29	0.71	0.95	0.44	1.14	0.93	1.66	0.89	1.14	0.86	0.8	1.2	0.79	1.16	1.68	0.37	1.47	0.53	0.82	0.62	1.74	0.82	1.25	1.15	1.42	0.73	0.27	1.18	0.72
Gymnodiptychus_dybowskii_NC_028544	0.74	1.6	1.26	0.4	0.56	1.44	0.64	1.36	1.41	0.59	0.96	1.04	0.47	1.09	1.56	0.88	0.6	1.4	1.32	0.68	1.26	0.74	1.24	0.29	1.23	0.82	1.48	0.95	1.22	0.78	0.87	1.13	0.9	1.05	1.79	0.27	1.46	0.54	0.62	0.77	1.64	0.97	0.97	1.24	1.76	0.62	0.45	0.97	0.95
Iberochondrostoma_lemmingii_NC_008108	0.66	1.59	1.35	0.4	1.04	0.96	0.76	1.24	1.47	0.53	0.97	1.03	0.67	0.96	1.5	0.87	0.64	1.36	1.24	0.76	1.67	0.33	0.88	0.36	1.31	0.88	2	0.58	1.19	0.81	0.75	1.25	0.66	1.16	1.78	0.39	1.49	0.51	0.32	0.75	2.19	0.75	1.13	1.51	1.56	0.38	0.45	0.96	0.78
Leucaspius_delineatus_NC_020357	0.57	1.74	1.33	0.36	0.77	1.23	0.63	1.37	1.31	0.69	0.89	1.11	0.69	0.93	1.44	0.93	0.67	1.33	1.35	0.65	1.51	0.49	1.06	0.42	1.21	1.11	1.66	0.53	1.14	0.86	0.95	1.05	0.77	1.33	1.5	0.39	1.39	0.61	0.68	0.62	1.92	0.78	1.17	1.17	1.68	0.46	0.32	1.2	0.67
Leuciscus_baicalensis_NC_024528	0.56	1.66	1.32	0.45	0.77	1.23	0.66	1.34	1.06	0.94	0.84	1.16	0.53	1.2	1.37	0.9	0.47	1.53	1.23	0.77	1.38	0.62	1.06	0.33	1.13	1.06	1.65	0.78	1.06	0.94	0.75	1.25	0.54	1.45	1.71	0.3	1.37	0.63	0.57	0.62	1.66	1.14	1.23	1.48	1.52	0.38	0.33	1.07	0.62
Leuciscus_burdigalensis_NC_029426	0.58	1.71	1.29	0.42	0.85	1.15	0.6	1.4	1.2	0.8	0.88	1.12	0.52	1.06	1.47	0.95	0.62	1.38	1.34	0.66	1.36	0.64	0.92	0.33	1.26	1.06	1.67	0.75	1.16	0.84	0.74	1.26	0.58	1.46	1.39	0.56	1.52	0.48	0.47	0.79	1.42	1.32	1.41	1.26	1.58	0.35	0.32	1.09	0.67
Leuciscus_idus_NC_063524	0.55	1.73	1.39	0.34	1.04	0.96	0.58	1.42	1.27	0.73	0.87	1.13	0.5	1.2	1.54	0.75	0.6	1.4	1.34	0.66	1.51	0.49	1.08	0.27	1.25	0.92	1.88	0.6	1.25	0.75	0.88	1.12	0.6	1.33	1.54	0.53	1.62	0.38	0.53	0.68	1.68	1.11	1.28	1.38	1.73	0.17	0.35	1.09	0.66
Leuciscus_oxyrrhis_NC_029425	0.57	1.72	1.3	0.42	0.85	1.15	0.6	1.4	1.22	0.78	0.88	1.12	0.52	1.08	1.45	0.95	0.63	1.37	1.34	0.66	1.36	0.64	0.91	0.34	1.26	1.05	1.67	0.76	1.15	0.85	0.72	1.28	0.58	1.46	1.37	0.58	1.56	0.44	0.42	0.84	1.42	1.32	1.41	1.26	1.58	0.35	0.32	1.09	0.68
Leuciscus_waleckii_NC_018825	0.65	1.78	1.17	0.4	0.85	1.15	0.52	1.48	1.09	0.91	0.77	1.23	0.6	1.13	1.34	0.92	0.63	1.37	1.37	0.63	1.48	0.52	0.95	0.37	1.23	1.03	1.65	0.78	1.14	0.86	0.7	1.3	0.64	1.33	1.46	0.58	1.46	0.54	0.63	0.74	1.53	1.11	1.05	1.57	1.54	0.4	0.45	1	0.66
Notemigonus_crysoleucas_NC_008646	0.69	1.57	1.55	0.19	0.89	1.11	0.75	1.25	1.32	0.68	0.92	1.08	0.65	0.9	1.57	0.88	0.63	1.37	1.22	0.78	1.7	0.3	1.1	0.25	1.32	0.87	1.91	0.56	1.23	0.77	0.82	1.18	0.87	1.28	1.54	0.3	1.62	0.38	0.37	0.68	2.21	0.74	1.09	1.42	1.78	0.31	0.31	1.09	0.69
Pachychilon_pictum_NC_033920	0.8	1.38	1.52	0.3	0.86	1.14	0.64	1.36	1.5	0.5	1.1	0.9	0.75	0.99	1.58	0.68	0.76	1.24	1.46	0.54	1.58	0.42	1.46	0.22	1.33	0.87	1.55	0.56	1.31	0.69	0.91	1.09	1.13	1.11	1.45	0.31	1.65	0.35	0.68	0.83	2.03	0.47	1.25	1.05	1.98	0.29	0.37	1.05	0.89
Pelecus_cultratus_NC_008663	0.78	1.53	1.49	0.19	0.89	1.11	0.68	1.32	1.57	0.43	0.91	1.09	0.67	0.8	1.84	0.7	0.79	1.21	1.34	0.66	1.79	0.21	1.34	0.19	1.27	0.78	2.11	0.32	1.39	0.61	0.78	1.22	0.84	1.07	1.85	0.24	1.74	0.26	0.26	0.74	2.58	0.42	1.34	1.07	1.9	0.27	0.29	1.12	0.73
Rutilus_rutilus_AP010775	0.61	1.68	1.42	0.29	1.23	0.77	0.59	1.41	1.33	0.67	0.82	1.18	0.49	1.08	1.73	0.7	0.54	1.46	1.26	0.74	1.69	0.31	1.15	0.28	1.21	0.96	1.86	0.54	1.29	0.71	0.88	1.12	0.8	1.13	1.71	0.35	1.54	0.46	0.52	0.73	2.18	0.57	1.15	1.48	1.62	0.35	0.4	1	0.52
Scardinius_erythrophthalmus_NC_031561	0.62	1.69	1.37	0.33	1	1	0.61	1.39	1.27	0.73	0.79	1.21	0.65	0.89	1.64	0.81	0.6	1.4	1.3	0.7	1.4	0.6	0.98	0.31	1.2	1.08	1.8	0.64	1.13	0.87	0.8	1.2	0.95	0.97	1.81	0.26	1.47	0.53	0.42	0.68	2	0.89	1.29	1.26	1.54	0.45	0.35	1.12	0.69
Vimba_melanops_NC_031539	0.64	1.7	1.38	0.28	1.15	0.85	0.57	1.43	1.5	0.5	0.87	1.13	0.55	0.96	1.73	0.76	0.6	1.4	1.37	0.63	1.77	0.23	1.17	0.3	1.27	0.91	1.97	0.38	1.27	0.73	0.71	1.29	0.91	1.02	1.8	0.26	1.64	0.36	0.57	0.57	2.18	0.68	1.28	1.28	1.68	0.3	0.3	1.15	0.73
[truncated: 11 more columns]
